# Supplementary material for: Identification of the microRNA alterations in extracellular vesicles derived from human haemorrhoids
Source: Exp Physiol. 2023 Jan 9;108(5):752–61. doi: 10.1113/EP090549 (PMC10988445; doi:10.1113/EP090549)
Supplement: Supplementary file 1 — Statistical Summary Document [file EPH-108-752-s001.xlsx]

## Sheet: Statistical Summary Table
Statistical Summary Document
Manuscript Title:	Identification of the miRNA alterations in extracellular vesicles derived from human haemorrhoids
Authors:	Kaijing Wang, Yuanyuan Zhang, Xiaoxue Ma, Xinyu Ge, Yewei Deng
Animal model used, if applicable:	/
Underlying hypothesis:	There are potential different size between Con-EVs and Hae-EVs; There are potential different expressions of selected genes between Con group and Hae group;
Definitions of ‘n’:	biological replicate
Statistical summary table:
Experimental question number	Finding/ conclusion	Experimental location/variable	Mean value	Standard Deviation	n	Exact P value	Figure/table in which data are presented	Units	Data comparisons	Statistical test	Any other experimental factors	Comments
Multiple tests of the same question are shown in different rows		e.g. cortex vs cerebellum or genotype	(or other summary statistic)	(SD)	(value)	If P is considered significant against a stated confidence limit, authors may indicate this in bold.The exact value must be stated unless P is less than 0.0001, in which case < is permitted.			e.g. WT vs KO		e.g. subjects’ age or sex	e.g. observation
1	no difference between the size of the Con-EVs and Hae-EVs	Con-EVs vs Hae-EVs	125.0 vs 125.1	3.481 vs 3.482	8	0.9831	Figure 1D	nm	Con-EVs vs Hae-EVs	unpaired t test	/
2	the expression of miR-6741-3p in Hae-EVs is higher than that in Con-EVs	Con-EVs vs Hae-EVs	1.126 vs 16.375	0.358 vs 4.635	4	0.0013	Figure 2D	/	Con-EVs vs Hae-EVs	unpaired t test	/
3	the expression of miR-6834-3p in Hae-EVs is higher than that in Con-EVs	Con-EVs vs Hae-EVs	1.114 vs 7.220	0.266 vs 2.011	4	0.002	Figure 2D	/	Con-EVs vs Hae-EVs	unpaired t test	/
4	the expression of miR-4254 in Hae-EVs is higher than that in Con-EVs	Con-EVs vs Hae-EVs	1.098 vs 6.509	0.379 vs 2.414	4	0.0086	Figure 2D	/	Con-EVs vs Hae-EVs	unpaired t test	/
5	the expression of miR-6741-3p in Hae-tissues is higher than that in Con-tissues	Con-tissues vs Hae-tissues	1.019 vs 4.125	0.196 vs 0.763	4	0.0005	Figure 2E	/	Con-tissues vs Hae-tissues	unpaired t test	/
6	the expression of miR-6834-3p in Hae-tissues is higher than that in Con-tissues	Con-tissues vs Hae-tissues	1.014 vs 10.220	0.161 vs 3.698	4	0.0036	Figure 2E	/	Con-tissues vs Hae-tissues	unpaired t test	/
7	the expression of miR-4254 in Hae-tissues is higher than that in Con-tissues	Con-tissues vs Hae-tissues	1.059 vs 14.259	0.356 vs 4.919	4	0.005	Figure 2E	/	Con-tissues vs Hae-tissues	unpaired t test	/
8
9
10
11
12
13
14
15
16
17
18
19
20
